# Supplementary material for: The Transfer Hydrogenation of Cinnamaldehyde Using Homogeneous Cobalt(II) and Nickel(II) (E)-1-(Pyridin-2-yl)-N-(3-(triethoxysilyl)propyl)methanimine and the Complexes Anchored on Fe3O4 Support as Pre-Catalysts: An Experimental and In Silico Approach
Source: Molecules. 2023 Jan 9;28(2):659. doi: 10.3390/molecules28020659 (PMC9865650; doi:10.3390/molecules28020659)
Supplement: Supplementary file 1 [file molecules-28-00659-s001.zip]

Archive with 1 entries (1 files):
- molecules-2067952-supplementary.pdf
